# Supplementary material for: Industrial scale high-throughput screening delivers multiple fast acting macrofilaricides
Source: Nat Commun. 2019 Jan 2;10:11. doi: 10.1038/s41467-018-07826-2 (PMC6315057; doi:10.1038/s41467-018-07826-2)
Supplement: Supplementary file 1 — Supplementary Data 1 [file 41467_2018_7826_MOESM1_ESM.xlsx]

## Sheet: Sheet1
Supplementary Data 1| Chemical characterisation of the 18 top hits
1A: N-(2-((4-bromo-N-methylphenyl)sulfonamido)ethyl)-N-methyl-1-(2-methylpyrimidin-4-yl)piperidine-4-carboxamide
1H NMR (400 MHz, MeOD) δ 8.02 (d, J = 6.5 Hz, 1H), 7.86 – 7.69 (m, 4H), 6.64 (d, J = 6.6 Hz, 1H), 4.68 – 4.50 (m, 2H), 3.76 – 3.56 (m, 2H), 3.30 – 3.19 (m, 4H), 3.13 – 3.03 (m, 3H), 2.98 (s, 1H), 2.80 (s, 3H), 2.45 (s, 3H), 1.90 (d, J = 13.5 Hz, 2H), 1.70 (pd, J = 13.2, 3.9 Hz, 2H).
1B: (4-((4-bromophenyl)sulfonyl)-1,4-diazepan-1-yl)(1-(2-methylpyrimidin-4-yl)piperidin-4-yl)methanone
1H NMR (400 MHz, DMSO) δ 8.15 (d, J = 6.4 Hz, 1H), 7.89 (t, J = 8.0 Hz, 2H), 7.82 – 7.75 (m, 2H), 6.82 – 6.75 (m, 1H), 4.47 (br s, 1H), 3.73 (t, J = 5.5 Hz, 1H), 3.67 – 3.56 (m, 2H), 3.54 – 3.40 (m, 3H), 3.38 – 3.23 (m, 3H), 3.04 (t, J = 13.0 Hz, 2H), 2.98 – 2.89 (m, 1H), 2.43 (s, 3H), 1.89 – 1.82 (m, 1H), 1.77 – 1.67 (m, 3H), 1.60 – 1.41 (m, 2H).
HRMS (ES+): C22H29BrN5O3S [M+H]+ found: 522.1158 and 5241140.
CHN analysis: calculated C: 50.58%, H: 5.40%, N: 13.40%, S: 6.14%; found C: 50.39%, H: 5.39%, N: 13.25%, S: 6.39%.
2A: 2-(2-chloro-4-methoxyphenyl)-N-(3-methyl-4-phenyl-1H-pyrazol-5-yl)acetamide
1H NMR (400 MHz, MeOD) δ 7.40 – 7.25 (m, 5H), 7.21 (d, J = 8.2 Hz, 1H), 6.98 (d, J = 2.1 Hz, 1H), 6.82 (d, J = 8.3 Hz, 1H), 3.80 (s, 3H), 3.73 (s, 2H), 2.32 (s, 3H).
2B: 2-(3-fluorophenyl)-N-(4-phenyl-1H-pyrazol-5-yl)acetamide
1H NMR (400 MHz, MeOD) δ 8.04 (s, 1H), 7.59 – 7.50 (m, 3H), 7.41 (dt, J = 18.1, 7.1 Hz, 4H), 7.33 (d, J = 9.9 Hz, 1H), 7.23 (td, J = 8.5, 2.3 Hz, 1H), 3.91 (s, 2H).
LRMS (m/z): C17H14FN3O [M+H]+ found, 296.1.
CHN analysis: calculated C: 69.14%, H: 4.78%, F: 6.43%, N: 14.23%; found C: 68.95%, H: 4.88%, F: 6.38%, N: 14.50%;
3A: 4-(6-(benzyloxy)-2-(1-methyl-1H-imidazol-2-yl)pyrimidin-4-yl)-3-methylmorpholine
1H NMR (500 MHz, CDCl3) δ 7.47 – 7.33 (m, 6H), 7.03 (s, 1H), 5.87 (s, 1H), 5.52 (s, 2H), 4.37 – 4.31 (m, 1H), 4.11 (s, 3H), 4.04 (dd, J = 11.5, 3.7 Hz, 1H), 3.81 (m, 1H), 3.75 (dd, J = 11.5, 3.1 Hz, 1H), 3.61 (td, J = 11.9, 3.1 Hz, 2H), 3.31 (td, J = 12.8, 3.9 Hz, 1H), 1.32 (d, J = 6.8 Hz, 3H).
HRMS: C20H24N5O2 [M+H]+ found: 366.1935.
HPLC analysis: 96.9% Rt = 2.01 min.
3B: 6-(((6-(benzyloxy)-2-(1-methyl-1H-imidazol-2-yl)pyrimidin-4-yl)(methyl)amino)methyl)piperidin-2-one
1H NMR (400 MHz, MeOD) δ 7.45 (d, J = 7.3 Hz, 2H), 7.37 (t, J = 7.3 Hz, 2H), 7.32 (d, J = 7.2 Hz, 1H), 7.26 (s, 1H), 7.17 (s, 1H), 5.97 (s, 1H), 5.50 (s, 2H), 4.09 (s, 3H), 4.07 – 3.98 (m, 1H), 3.84 – 3.75 (m, 1H), 3.60 (dd, J = 14.0, 6.8 Hz, 1H), 3.14 (s, 3H), 2.31 (t, J = 6.3 Hz, 2H), 2.03 – 1.89 (m, 2H), 1.78 – 1.65 (m, 1H), 1.65 – 1.53 (m, 1H).
4A: 2-(1-((5-ethylthiophen-2-yl)methyl)pyrrolidin-2-yl)-N,N-dimethylthiazole-4-carboxamide
1H NMR (400 MHz, CDCl3) δ 7.75 (s, 1H), 6.70 (d, J = 3.2 Hz, 1H), 6.59 (d, J = 3.3 Hz, 1H), 4.12 – 4.01 (m, 2H), 3.70 (d, J = 13.9 Hz, 1H), 3.29 – 3.18 (m, 4H), 3.15 – 3.05 (m, 3H), 2.80 (q, J = 7.5 Hz, 2H), 2.48 (dd, J = 16.1, 8.8 Hz, 1H), 2.38 – 2.27 (m, 1H), 1.95 – 1.79 (m, 3H), 1.29 (t, J = 7.5 Hz, 3H).
HRMS: C17H24N3OS2 [M+H]+ found, 350.1366.
CHN analysis: calculated C: 58.42%, H: 6.63%, N: 12.02%, S: 18.35%; found C: 58.26%, H: 6.72%, N: 12.19%, S: 18.44%.
4B: 2-(1-(3-fluoro-4-methylbenzyl)pyrrolidin-2-yl)-N-methylthiazole-4-carboxamide
1H NMR (400 MHz, MeOD) δ 8.08 (s, 1H), 7.17 (t, J = 7.7 Hz, 1H), 7.10 – 7.02 (m, 2H), 4.10 (dd, J = 8.9, 4.9 Hz, 1H), 3.97 (d, J = 13.1 Hz, 1H), 3.51 (d, J = 13.2 Hz, 1H), 3.15 – 3.06 (m, 1H), 3.00 – 2.96 (m, 1H), 2.94 (s, 3H), 2.33 – 2.27 (m, 1H), 2.24 (s, 3H), 1.98 – 1.84 (m, 3H).
5A: N-(1-(4-fluorophenyl)ethyl)-2-methyl-5-(2-phenylacetamido)-1H-imidazole-4-carboxamide
1H NMR (400 MHz, MeOD) δ 7.47 – 7.25 (m, 7H), 7.06 (t, J = 8.3 Hz, 2H), 5.13 (d, J = 5.9 Hz, 1H), 3.78 (s, 2H), 2.35 (s, 3H), 1.52 (d, J = 6.1 Hz, 3H).
5B: 2-methyl-N-(1-(naphthalen-1-yl)ethyl)-5-(2-phenylacetamido)-1H-imidazole-4-carboxamide
1H NMR (400 MHz, MeOD) δ 8.17 (d, J = 8.0 Hz, 1H), 7.93 – 7.88 (m, 1H), 7.81 (d, J = 8.4 Hz, 1H), 7.66 – 7.44 (m, 4H), 7.41 – 7.23 (m, 5H), 2.67 (m, 4H), 2.32 (s, 3H), 1.69 (m, 2H).
6A: 2-(4-(2-fluorophenyl)piperazin-1-yl)-5,6,7,8-tetrahydro-4H-thiazolo[5,4-c]azepin-4-one
1H NMR (400 MHz, MeOD) δ 7.21 – 6.97 (m, 4H), 3.75 – 3.69 (m, 4H), 3.40 – 3.37 (m, 2H), 3.22 – 3.17 (m, 4H), 2.99 (t, J = 6.4 Hz, 2H), 2.07 (dt, J = 9.8, 6.5 Hz, 2H).
6B: 2-(methyl((4-methylthiazol-2-yl)methyl)amino)-5,6,7,8-tetrahydro-4H-thiazolo[5,4-c]azepin-4-one
1H NMR (400 MHz, MeOD) δ 7.10 (s, 1H), 5.01 (s, 2H), 3.39 – 3.35 (m, 2H), 3.18 (s, 3H), 3.00 (t, J = 6.4 Hz, 2H), 2.43 (s, 3H), 2.10 – 2.02 (m, 2H).
7A: 6-methoxy-N-(2-methyl-4-((1-methyl-1H-pyrazole-5-carboxamido)methyl)phenyl)nicotinamide
1H NMR (400 MHz, MeOD) δ 8.80 (d, J = 2.2 Hz, 1H), 8.22 (dd, J = 8.7, 2.5 Hz, 1H), 7.48 (d, J = 2.1 Hz, 1H), 7.32 (d, J = 8.2 Hz, 2H), 7.24 (dd, J = 8.0, 1.6 Hz, 1H), 6.92 (d, J = 8.7 Hz, 1H), 6.82 (d, J = 2.1 Hz, 1H), 4.53 (s, 2H), 4.14 (s, 3H), 4.01 (s, 3H), 2.31 (s, 3H).
7B: 5-(methoxymethyl)-N-(2-methyl-4-((1-methyl-1H-pyrazole-5-carboxamido)methyl)phenyl) picolinamide
1H NMR (400 MHz, MeOD) δ 8.69 (d, J = 1.3 Hz, 1H), 8.21 (d, J = 8.0 Hz, 1H), 8.00 (dd, J = 8.0, 2.0 Hz, 1H), 7.88 (d, J = 8.2 Hz, 1H), 7.48 (d, J = 2.1 Hz, 1H), 7.30 (s, 1H), 7.27 (d, J = 8.3 Hz, 1H), 6.82 (d, J = 2.1 Hz, 1H), 4.62 (s, 2H), 4.52 (s, 2H), 4.14 (s, 3H), 3.47 (s, 3H), 2.39 (s, 3H).
8A: N-(3-chlorobenzyl)-N-methyl-1-oxo-1,2,3,4-tetrahydroisoquinoline-7-sulfonamide
1H NMR (400 MHz, MeOD) δ 8.38 (d, J = 1.9 Hz, 1H), 7.98 (dd, J = 8.0, 2.0 Hz, 1H), 7.60 (d, J = 8.0 Hz, 1H), 7.38 – 7.26 (m, 4H), 4.22 (s, 2H), 3.58 (t, J = 6.7 Hz, 2H), 3.13 (t, J = 6.7 Hz, 2H), 2.68 (s, 3H).
8B: N-(3-bromobenzyl)-N-methyl-1-oxo-1,2,3,4-tetrahydroisoquinoline-7-sulfonamide
1H NMR (400 MHz, MeOD) δ 8.38 (d, J = 1.9 Hz, 1H), 7.97 (dd, J = 8.0, 2.0 Hz, 1H), 7.60 (d, J = 8.0 Hz, 1H), 7.50 – 7.45 (m, 2H), 7.36 – 7.25 (m, 2H), 4.22 (s, 2H), 3.58 (t, J = 6.7 Hz, 2H), 3.13 (t, J = 6.7 Hz, 2H), 2.69 (s, 3H).
9A: 2-(3,5-difluorophenyl)-N-(2-oxo-2-((4-oxo-2-phenyl-2,3,4,5-tetrahydrobenzo[b][1,4]thiazepin-3-yl)amino)ethyl)acetamide
1H NMR (400 MHz, MeOD) δ 7.73 (d, J = 7.6 Hz, 1H), 7.54 – 7.45 (m, 3H), 7.41 – 7.34 (m, 3H), 7.30 (t, J = 7.5 Hz, 1H), 7.25 (d, J = 7.9 Hz, 1H), 6.93 – 6.79 (m, 3H), 5.21 (d, J = 7.1 Hz, 1H), 3.70 (apparent q, J = 16.8 Hz, 2H), 3.50 (s, 2H).
9B: 1-(3-(1H-imidazol-1-yl)propyl)-3-(2-(2,5-difluorophenyl)-4-oxo-2,3,4,5-tetrahydrobenzo[b][1,4]thiazepin-3-yl)urea
1H NMR (400 MHz, MeOD) δ 7.75 (dd, J = 7.7, 1.2 Hz, 1H), 7.67 – 7.58 (m, 2H), 7.52 (td, J = 7.7, 1.3 Hz, 1H), 7.32 (td, J = 7.6, 1.1 Hz, 1H), 7.27 (d, J = 7.9 Hz, 1H), 7.20 – 7.07 (m, 3H), 6.96 (s, 1H), 5.61 (dd, J = 7.0, 1.4 Hz, 1H), 4.86 (s, 1H), 3.99 (t, J = 7.0 Hz, 2H), 3.10 – 2.94 (m, 2H), 1.87 (p, J = 6.8 Hz, 2H).
